# Supplementary material for: Triel Bonds between BH3/C5H4BX and M(MDA)2 (X = H, CN, F, CH3, NH2; M = Ni, Pd, Pt, MDA = Enolated Malondialdehyde) and Group 10 Transition Metal Electron Donors
Source: Molecules. 2024 Apr 3;29(7):1602. doi: 10.3390/molecules29071602 (PMC11013632; doi:10.3390/molecules29071602)
Supplement: Supplementary file 1 [file molecules-29-01602-s001.zip]

Archive with 1 entries (1 files):
- molecules-2923194-supplementary.pdf
